# Supplementary material for: Development of a Microfluidic Chip Powered by EWOD for In Vitro Manipulation of Bovine Embryos
Source: Biosensors (Basel). 2023 Mar 25;13(4):419. doi: 10.3390/bios13040419 (PMC10136516; doi:10.3390/bios13040419)
Supplement: Supplementary file 1 [file biosensors-13-00419-s001.zip]

Archive with 5 entries (4 files):
- Supplementary material_Development of a microfluidic chip powered by EWOD for in vitro manipulation of bovine embryos.pdf
- videos S1-S2/
- videos S1-S2/S1.mp4
- videos S1-S2/S2.mp4
- videos S1-S2/S3.mp4
